# Supplementary material for: Fibrocyte Phenotype of ENTPD1+CD55+ Cells and Its Association with Pain in Osteoarthritic Synovium
Source: Int J Mol Sci. 2024 Apr 6;25(7):4085. doi: 10.3390/ijms25074085 (PMC11012446; doi:10.3390/ijms25074085)
Supplement: Supplementary file 1 [file ijms-25-04085-s001.zip › Supplementary Table S1.xlsx]

## Sheet: Supplementary Table S1
			Supplementary Table S1. Upregulated DEGs in ENTPD1+CD55+ cells compare to ENTDP1－CD55+ cells
			Protein ID	Protein name	Log2FC	p value
			P08195	4F2	3.8022	9.48459e-05
			P20742;P01023	A2MG	1.7523	3.17847e-05
			O95870	ABHGA	1.95215	0.0035636
			O00400	ACATN	1.27676	0.0423428
			Q5T8D3	ACBD5	1.66129	0.0138209
			O96019	ACL6A	1.271	0.044746
			Q9NPJ3	ACO13	1.0096	0.0270292
			P61163;P42025	ACTZ	1.40538	0.0354236
			P48960	AGRE5	1.95088	0.0412321
			P05091	ALDH2	1.11544	0.0261237
			P54802	ANAG	1.11593	0.00546451
			P12429	ANXA3	2.8029	0.00142813
			Q10567	AP1B1	4.31023	8.74564e-06
			P53680	AP2S1	4.49262	1.81893e-05
			P02649	APOE	1.33003	0.0254358
			P32121	ARRB2	2.06824	0.00550088
			Q13510	ASAH1	1.46635	0.00622667
			P56385	ATP5I	1.35123	0.00112451
			P18859	ATP5J	1.80327	0.00287876
			P48047	ATPO	3.28097	4.30306e-05
			O75531	BAF	3.9168	0.000127085
			Q07812	BAX	1.16151	1.57166e-05
			Q15582	BGH3	4.17509	1.75236e-05
			P20290	BTF3	1.78293	0.0145015
			Q86VB7	C163A	3.12771	1.92592e-05
			Q9NS00	C1GLT	1.43114	0.000143334
			Q07021	C1QBP	2.00604	0.00297965
			Q9BRK5	CAB45	1.58661	0.0146624
			Q16602	CALRL	4.01219	3.12889e-64
			P53634	CATC	4.51222	1.64652e-05
			P07339	CATD	1.27062	0.0333629
			P09668	CATH	5.47924	1.06491e-06
			P07711	CATL1	1.59556	0.000611215
			Q9UBR2	CATZ	1.17767	0.0354301
			P28906	CD34	2.68582	0.00505016
			P16070	CD44	1.68893	0.000970075
			P05156	CFAI	2.43932	0.04643
			Q99674	CGRE1	2.05183	0.00481117
			Q9NZ45	CISD1	1.5368	0.0178433
			P0C7P0	CISD3	2.56655	0.00819556
			P10909	CLUS	1.74212	0.00799296
			P23946	CMA1	3.45092	4.10288e-06
			Q9Y2B0	CNPY2	1.34231	0.0395743
			P08123	CO1A2	1.7203	9.86823e-06
			P02458	CO2A1	2.5439	0.00565385
			P01024	CO3	2.51339	5.04927e-05
			P49747	COMP	2.67254	0.000365274
			P31146	COR1A	2.10219	0.0115867
			P13073	COX41	1.80981	0.0073143
			Q9H3G5	CPVL	2.0339	0.0308832
			Q6UXH1	CREL2	1.59939	0.0208264
			P02511	CRYAB	4.58276	7.58856e-06
			P41240	CSK	1.90099	0.0420827
			Q9UNS2	CSN3	1.93623	0.00437031
			Q12996	CSTF3	1.59234	0.0165864
			O60716	CTND1	1.28608	0.0406949
			O60888	CUTA	1.00369	0.00407159
			P39880	CUX1	2.56331	0.00384141
			P14854	CX6B1	2.29462	2.24937e-06
			Q9NV06	DCA13	1.75313	0.0162763
			Q9Y394	DHRS7	1.21806	0.0115427
			O43143	DHX15	1.61249	0.021848
			Q8NDZ4	DIK2A	1.32804	0.0249861
			Q9NXW2	DJB12	1.30261	0.0391571
			P09622	DLDH	2.83667	0.000382311
			Q13217	DNJC3	4.87461	4.07541e-64
			Q9H3Z4	DNJC5	2.71004	0.00058253
			O00115	DNS2A	3.95338	4.92738e-05
			Q9UHL4	DPP2	1.12743	5.75681e-06
			P01920	DQB1	5.90079	7.57908e-08
			P01903	DRA	3.90374	1.97486e-05
			Q86YB7	ECHD2	2.17339	0.0178849
			Q9Y262	EIF3L	3.17729	0.000272668
			Q00013	EM55	3.38	0.000412862
			Q9Y6X5	ENPP4	2.05037	0.00236712
			Q9NQT4	EXOS5	2.52297	0.00434539
			P00488	F13A	4.62527	1.65546e-05
			P09467	F16P1	2.69035	0.00186604
			P12259	FA5	2.43538	1.27884e-05
			P00740	FA9	3.18864	1.38637e-05
			P02689;P15090	FABP4;MYP2	2.58202	0.000252016
			Q12805	FBLN3	1.05385	0.0117273
			P35555	FBN1	1.46131	0.00431714
			P55899	FCGRN	1.36794	0.0457269
			P02765	FETUA	6.46006	2.83489e-08
			Q9NYL4	FKB11	2.15406	0.00208401
			Q06828	FMOD	3.35434	0.000521579
			P80404	GABT	2.33248	0.0097616
			P54803	GALC	2.18574	0.00199574
			Q10471	GALT2	2.29916	0.00104298
			Q92538	GBF1	1.04143	0.0165119
			P50151	GBG10	2.68291	0.00039204
			P59768	GBG2	3.42679	2.18912e-05
			Q9NZC3	GDE1	1.57863	0.0397009
			Q92820	GGH	1.7745	0.0231127
			P36269	GGT5	1.33681	0.0259127
			Q9H3K2	GHITM	1.85088	1.37754e-05
			P04062	GLCM	2.56616	0.00115087
			P08754;P09471;P04899;P63096	GNAI2	1.17611	2.4221e-05
			P28799	GRN	1.89491	0.00575516
			Q8NBJ5	GT251	1.31825	0.00674187
			P22732	GTR5	2.38018	0.00476744
			P84243;P68431;Q71DI3;Q16695	H31T;H31;H32;H33	3.83452	7.14388e-06
			P07686	HEXB	1.14242	0.0170129
			Q04756	HGFA	3.99294	3.77596e-05
			Q6NVY1	HIBCH	1.11704	3.19453e-07
			P37235;P84074	HPCA;HPCL1	1.59234	0.0108934
			P00738	HPT	2.63496	0.00281311
			Q96D96	HVCN1	2.55421	0.00237735
			P05362	ICAM1	1.42521	0.00106007
			P41091	IF2G	1.40853	0.0216949
			Q01628	IFM3	1.87777	0.0179345
			P01834	IGKC	3.80388	0.000146163
			O00629;O00505	IMA4	2.65034	0.00481917
			Q13576	IQGA2	6.09318	4.04433e-08
			Q96AB3	ISOC2	5.59804	8.30187e-64
			P23229	ITA6	1.12167	0.0082627
			P16144	ITB4	5.7137	2.66014e-64
			P19823	ITIH2	3.41816	1.11452e-05
			Q14571	ITPR2	2.14334	0.0118827
			P26440	IVD	4.43762	1.68825e-05
			P13645	K1C10	2.27125	0.018458
			P04264	K2C1	3.53726	0.000439055
			P01614;A0A075B6S6;P06310;A0A087WW87;A0A075B6P5;P01615;A0A075B6S2;A2NJV5;A0A0A0MRZ7	KV228;KV229;KV230;KV240;KVD26;KVD28;KVD29;KVD30;KVD40	2.0509	0.0309765
			P83111	LACTB	1.45338	0.0308811
			O15230	LAMA5	3.86804	0.0465024
			O00182	LEG9	5.98148	1.12461e-63
			Q16873	LTC4S	5.72938	3.5474e-07
			O43504	LTOR5	1.47347	0.0324203
			P07948	LYN	3.67661	8.14776e-05
			P61626	LYSC	2.82785	5.77566e-07
			Q9Y2E5	MA2B2	1.7868	0.00799744
			Q6P1A2	MBOA5	2.55511	0.0050223
			Q96N66	MBOA7	1.81746	0.00824235
			Q9BV79	MECR	5.95718	3.01082e-64
			Q14728	MFS10	2.48702	0.00256924
			Q99685	MGLL	2.91105	0.00180985
			Q99735	MGST2	1.55958	0.000269119
			O95563	MPC2	2.35914	0.000930916
			P11717	MPRI	1.04909	0.00470367
			P22897	MRC1	5.9516	1.45641e-07
			P49006	MRP	2.73556	0.00166275
			Q9Y4I1	MYO5A	1.46622	0.0294513
			P43490	NAMPT	1.30623	0.0438468
			Q6PIU2	NCEH1	2.22443	0.00420066
			Q969V3	NCLN	1.22448	0.000687621
			Q13952	NFYC	1.54933	0.0190884
			P06748	NPM	5.23325	2.12969e-06
			Q02818	NUCB1	1.19249	0.00321536
			P80303	NUCB2	1.75813	0.0101827
			Q8NFH4	NUP37	1.43398	0.0337341
			P10515	ODP2	1.30068	0.0407411
			P39656	OST48	1.69779	0.0164583
			Q9NRP0	OSTC	1.38506	0.00299667
			Q99571	P2RX4	2.81714	0.00126822
			P13674	P4HA1	1.37031	0.000323361
			Q9BTU6	P4K2A	1.67252	0.00952258
			P32322;Q96C36	P5CR1;P5CR2	1.31835	5.00346e-10
			Q8NF37	PCAT1	1.19358	0.0190228
			Q15113	PCOC1	1.22835	0.047715
			P16284	PECA1	3.77935	1.71359e-08
			P36955	PEDF	4.36185	1.31728e-06
			Q9H7Z7	PGES2	3.64722	6.97824e-05
			P21810	PGS1	1.28276	0.0432673
			P12273	PIP	3.60024	0.000192054
			Q8TD55	PKHO2	2.03607	0.00288148
			Q6P4A8	PLBL1	2.99717	0.000395784
			Q8IV08	PLD3	1.28097	0.0470438
			Q7Z4H8	PLGT3	1.28459	0.00509676
			Q99541	PLIN2	2.65631	0.000425972
			Q02809	PLOD1	1.47543	8.88661e-06
			P55058	PLTP	2.87953	0.000605923
			Q15063	POSTN	3.39969	2.66722e-06
			Q5SGD2	PPM1L	1.58215	0.0125776
			O75915	PRAF3	1.71369	0.0116772
			P30048	PRDX3	2.58034	5.5406e-05
			Q5JRX3	PREP	1.18032	3.59503e-05
			O00232	PSD12	1.22303	0.0464302
			P23467	PTPRB	2.88181	0.0318101
			P20742	PZP	5.42844	7.7562e-07
			P61225;Q9Y3L5;P10114	RAP2B	2.31592	0.00139879
			Q15293	RCN1	2.28275	0.0162341
			Q96D15	RCN3	1.63974	0.0131818
			P51606	RENBP	2.09977	0.00944052
			P62913	RL11	5.83469	1.06984e-07
			P36578	RL4	1.13611	0.00350408
			Q96DB5	RMD1	1.57691	0.0280211
			P52434	RPAB3	1.42431	0.0320489
			P04844	RPN2	1.41065	0.000448046
			P62277	RS13	1.33608	0.0407211
			P62847	RS24	2.4683	0.005756
			P62701	RS4X	2.21246	0.00175256
			Q9BYN8	RT26	1.37343	0.0282773
			O75298	RTN2	1.48908	0.0215211
			Q9Y224	RTRAF	1.30206	0.0206871
			P31151	S10A7	5.05903	5.88496e-07
			P05109	S10A8	2.28186	0.000792921
			P06702	S10A9	3.47572	0.000107244
			P60903	S10AA	3.60792	0.000275823
			Q8TBP6	S2540	2.39889	0.00420431
			Q8N357	S35F6	1.62138	0.0331111
			O15127	SCAM2	1.08064	0.00358722
			Q6AZY7	SCAR3	1.90523	0.0365648
			Q14108	SCRB2	1.50551	0.0247642
			Q9UBV2	SE1L1	1.36433	0.00715955
			Q9Y3B4	SF3B6	2.6144	0.00413646
			P63208	SKP1	1.57274	0.0170253
			Q2TAY7	SMU1	1.9423	0.0197588
			Q13103	SPP24	3.6914	1.88114e-05
			Q9Y5M8	SRPRB	1.3516	0.00455418
			Q86WV6	STING	1.07187	0.00298776
			Q13190	STX5	2.21624	0.00871222
			P53597	SUCA	1.79091	0.0417796
			O15260	SURF4	1.93794	0.00588467
			P57105	SYJ2B	1.35144	0.0279123
			Q03518	TAP1	2.42481	0.00909065
			P05452	TETN	3.15573	5.18592e-05
			O43493	TGON2	1.80618	0.00725335
			P24557	THAS	3.71729	9.78891e-05
			P09110	THIK	1.38895	0.0323285
			P42765	THIM	1.29439	0.044662
			P25325	THTM	1.28258	0.0423277
			P35590	TIE1	4.97413	3.06369e-64
			P01033	TIMP1	3.04801	0.00133904
			P16035	TIMP2	1.59738	0.0129304
			Q99805	TM9S2	1.29444	0.0323585
			Q9Y3Q3	TMED3	3.2434	0.000710067
			P57088	TMM33	1.77222	0.000714771
			Q9NZR1	TMOD2	2.89534	0.00148477
			O14773	TPP1	2.08912	0.00337981
			O43617	TPPC3	2.42446	0.0077957
			P02788	TRFL	3.00621	0.00015101
			Q9NNW7	TRXR2	1.69044	0.0231895
			P35030	TRY3	3.91947	1.49808e-06
			Q15661;P20231	TRYB1;TRYB2	3.14432	4.8975e-05
			Q8NG11	TSN14	1.98432	0.00208627
			P07996	TSP1	3.19915	7.75305e-05
			Q6IBS0	TWF2	2.71953	0.00041641
			Q9H1C4	UN93B	1.7026	0.00930313
			Q86UX7	URP2	2.16484	0.00820039
			P61421	VA0D1	1.33076	0.0107198
			Q15836	VAMP3	1.85947	0.012794
			O75348	VATG1	1.86932	0.010741
			Q9UI12	VATH	1.37153	0.0401767
			Q93050	VPP1	2.14174	0.00198473
			P04004	VTNC	2.5572	0.00235926
			O75083	WDR1	3.61004	0.000222933
			Q9GZS3	WDR61	3.97764	2.46329e-05
			Q8NBI6	XXLT1	1.93335	0.00432157
			P25311	ZA2G	3.75221	1.74784e-05
					250
