# Supplementary material for: Fibrocyte Phenotype of ENTPD1+CD55+ Cells and Its Association with Pain in Osteoarthritic Synovium
Source: Int J Mol Sci. 2024 Apr 6;25(7):4085. doi: 10.3390/ijms25074085 (PMC11012446; doi:10.3390/ijms25074085)
Supplement: Supplementary file 1 [file ijms-25-04085-s001.zip › Supplementary Table S2.xlsx]

## Sheet: Supplementray Table S2
		Supplementary Table S2. Upregulated DEGs in ENTPD1－CD55+ cells compare to ENTDP1＋CD55+ cells
		Protein ID	Protein name	Log2FC	p value
		O95336	6PGL	-1.10489	0.0018837
		P21399	ACOHC	-1.46325	0.000800195
		P55263	ADK	-1.18565	0.00929957
		Q02952	AKA12	-1.28044	0.000368221
		P47895	AL1A3	-1.37268	0.00447881
		O14744	ANM5	-1.31313	0.000685941
		Q9BUT1	BDH2	-1.76331	0.00099223
		Q86VP6	CAND1	-1.03893	0.000236748
		P16152	CBR1	-1.26097	0.000213933
		Q9Y2S2	CRYL1	-1.16739	0.00113705
		Q9NWV4	CZIB	-1.28212	0.0103897
		Q96C86	DCPS	-1.95946	0.00414421
		Q12882	DPYD	-1.14626	0.000143176
		Q14195	DPYL3	-1.25907	0.00163691
		O43491	E41L2	-1.09462	0.0201084
		P06733	ENOA	-1.35913	6.29162e-05
		P09104	ENOG	-1.99998	0.00533148
		Q9Y2D4	EXC6B	-1.37652	0.033207
		Q13642	FHL1	-1.52179	0.00596233
		P04406	G3P	-1.1751	0.00174412
		Q53FT3	HIKES	-1.1455	0.00187676
		O00410	IPO5	-1.11879	0.000451111
		P40925	MDHC	-1.37763	0.00149429
		P51608	MECP2	-1.26371	0.00694259
		P27361	MK03	-1.11668	0.000226433
		Q92597	NDRG1	-1.44398	0.000206668
		Q8IW45	NNRD	-1.12686	0.0135991
		Q15365	PCBP1	-1.00747	0.00636527
		Q15366	PCBP2	-1.02933	0.00814186
		P36871	PGM1	-1.00915	0.00266151
		Q5SRE7	PHYD1	-1.13322	0.00120625
		A6NEC2;P55786	PSA	-1.16442	0.000881293
		Q14914	PTGR1	-1.45544	0.00315401
		Q53FA7	QORX	-1.31908	0.00390897
		P62826	RAN	-1.19283	0.0233436
		P62304	RUXE	-1.08951	0.00481387
		P60059	SC61G	-1.34062	0.00271612
		O43175	SERA	-1.15739	0.000658675
		Q99962;Q99961	SH3G1	-1.14932	0.00710813
		P00441	SODC	-1.52061	8.07399e-05
		P19623	SPEE	-1.29189	0.0321069
		Q13885	TBB2A	-1.24097	0.00613617
		P07437;Q13885;P04350;Q9BVA1;P68371;Q13509	TBB5	-1.1846	0.0168822
		P60174	TPIS	-1.00088	3.36271e-06
		Q16222	UAP1	-1.0956	0.000176131
		P61081	UBC12	-1.03623	0.0346603
		O60701	UGDH	-1.21108	0.00211822
		Q6NZY4	ZCHC8	-5.65558	0.0432601
